# Supplementary material for: Comparison of the Metabolic Profiles Associated with Protonitazene and Protonitazepyne in Two Severe Poisonings
Source: Metabolites. 2025 Jun 5;15(6):371. doi: 10.3390/metabo15060371 (PMC12195359; doi:10.3390/metabo15060371)
Supplement: Supplementary file 1 [file metabolites-15-00371-s001.zip]

Archive with 1 entries (1 files):
- metabolites-3608113-supplementary.pdf
